# Supplementary material for: A Network of Paralogous Stress Response Transcription Factors in the Human Pathogen Candida glabrata
Source: Front Microbiol. 2016 May 9;7:645. doi: 10.3389/fmicb.2016.00645 (PMC4860858; doi:10.3389/fmicb.2016.00645)
Supplement: Supplementary file 1 [file Table1.XLSX]

## Sheet: YAP_network_igraph.txt
TF name	Target ID	Target gene name	S. cerevisiae best homologue	Identified TFBS	Transcriptional regulation	target	Target category	Simplified Gene Ontology (target gene)
YAP1	CAGL0L06094g	STR3	STR3	YRE-O	UP	CAGL0L06094g	Class 1	NA
YAP1	CAGL0J09680g	CAGL0J09680g	HEM3	YRE-O	DOWN	CAGL0J09680g	Class 1	heme biosynthesis
YAP1	CAGL0K08184g	CCP1	CCP1	YRE-O	DOWN	CAGL0K08184g	Class 1	oxido-reduction
YAP1	CAGL0D01496g	CAGL0D01496g	ISA2	YRE-O	DOWN	CAGL0D01496g	Class 1	iron sulfur cluster assembly/iron sulfur cluster binding/iron ion homeostasis
YAP1	CAGL0F09097g	SKN7	SKN7	YRE-O	DOWN	CAGL0F09097g	Class 1	transcription factor in stress response
YAP1	CAGL0H02739g	MAS1	MAS1	YRE-O	DOWN	CAGL0H02739g	Class 1	NA
YAP1	CAGL0H10142g	ARO3	ARO3	YRE-O	DOWN	CAGL0H10142g	Class 1	organonitrogen compound metabolism
YAP1	CAGL0I01166g	TRR1	TRR1	YRE-O	DOWN	CAGL0I01166g	Class 1	oxido-reduction
YAP1	CAGL0I02574g	CAGL0I02574g	OYE2	YRE-O	DOWN	CAGL0I02574g	Class 1	oxido-reduction
YAP1	CAGL0I10147g	PWP1	PWP1	YRE-O	DOWN	CAGL0I10147g	Class 1	NA
YAP1	CAGL0K00803g	TRX2	TRX2	YRE-O	DOWN	CAGL0K00803g	Class 1	oxido-reduction
YAP1	CAGL0K06259g	TSA1	TSA1	YRE-O	DOWN	CAGL0K06259g	Class 1	oxido-reduction
YAP1	CAGL0K08800g	ADI1	ADI1	YRE-O	DOWN	CAGL0K08800g	Class 1	oxido-reduction
YAP1	CAGL0K10868g	CTA1	CTA1	YRE-O	DOWN	CAGL0K10868g	Class 1	oxido-reduction
YAP1	CAGL0K10890g	CAGL0K10890g	OYE2	YRE-O	DOWN	CAGL0K10890g	Class 1	oxido-reduction
YAP1	CAGL0L04664g	HEM15	HEM15	YRE-O	DOWN	CAGL0L04664g	Class 1	heme biosynthesis
YAP1	CAGL0L05258g	CAGL0L05258g	SRX1	YRE-O	DOWN	CAGL0L05258g	Class 1	oxido-reduction
YAP1	CAGL0L05742g	CAGL0L05742g	MRS4	YRE-O	DOWN	CAGL0L05742g	Class 1	NA
YAP1	CAGL0M11682g	CAGL0M11682g	YLR108c	YRE-O	DOWN	CAGL0M11682g	Class 1	NA
YAP1	CAGL0M11704g	CAGL0M11704g	AHP1	YRE-O	DOWN	CAGL0M11704g	Class 1	oxido-reduction
YAP1	CAGL0B01419g	RIB4	RIB4	YRE-O	NO	CAGL0B01419g	Class 2	organonitrogen compound metabolism
YAP1	CAGL0B03069g	TAL1	TAL1	YRE-O	NO	CAGL0B03069g	Class 2	organonitrogen compound metabolism
YAP1	CAGL0D06138g	HEM2	HEM2	YRE-O	NO	CAGL0D06138g	Class 2	heme biosynthesis
YAP1	CAGL0F07513g	CAGL0F07513g	ISF1	YRE-O	NO	CAGL0F07513g	Class 2	oxido-reduction
YAP1	CAGL0F08305g	CAGL0F08305g	MTM1	YRE-O	NO	CAGL0F08305g	Class 2	NA
YAP1	CAGL0G09977g	GDB1	GDB1	YRE-O	NO	CAGL0G09977g	Class 2	oxido-reduction
YAP1	CAGL0H07337g	CAGL0H07337g	_	YRE-O	NO	CAGL0H07337g	Class 2	NA
YAP1	CAGL0H10010g	CAGL0H10010g	_	YRE-O	NO	CAGL0H10010g	Class 2	NA
YAP1	CAGL0I04862g/CAGL0I04884g	SNQ2/CAGL0I04884g	SNQ2/RPT2	YRE-O	NO	CAGL0I04862g/CAGL0I04884g	Class 2	organonitrogen compound metabolism
YAP1	CAGL0J10494g	CAGL0J10494g	APT1	YRE-O	NO	CAGL0J10494g	Class 2	organonitrogen compound metabolism
YAP1	CAGL0K01727g	RPN4	RPN4	YRE-O	NO	CAGL0K01727g	Class 2	transcription factor in stress response
YAP1	CAGL0L03608g/CAGL0L03630g	CAGL0L03608g/GSH1	BCH2/GSH1	YRE-O	NO	CAGL0L03608g/CAGL0L03630g	Class 2	oxido-reduction
YAP1	CAGL0L10340g	CAGL0L10340g	SLD7	YRE-O	NO	CAGL0L10340g	Class 2	NA
YAP1	CAGL0M11902g	CAGL0M11902g	YOR338w	YRE-O	NO	CAGL0M11902g	Class 2	NA
YAP1	CAGL0M13519g/CAGL0M13541g	CAGL0M13519g/CAGL0M13541g	HAS1/TDA1	YRE-O	NO	CAGL0M13519g/CAGL0M13541g	Class 2	oxido-reduction
YAP1	CAGL0F04521g	CAGL0F04521g	ECM13	NO	DOWN	CAGL0F04521g	Class 2	NA
YAP1	CAGL0D01265g	MT-I	_	NO	ND	CAGL0D01265g	Class 2	NA
YAP1	CAGL0M05819g	CAGL0M05819g	_	NO	ND	CAGL0M05819g	Class 2	NA
YAP1	CAGL0B02607g	HEM1	HEM1	NO	DOWN	CAGL0B02607g	Class 2	heme biosynthesis
YAP1	CAGL0C01705g	GPX2	GPX2	NO	DOWN	CAGL0C01705g	Class 2	oxido-reduction
YAP1	CAGL0F01793g	ERG3	ERG3	NO	DOWN	CAGL0F01793g	Class 2	oxido-reduction
YAP1	CAGL0G06182g	CAGL0G06182g	YHR131c	NO	DOWN	CAGL0G06182g	Class 2	NA
YAP1	CAGL0H01375g	SUR2	SUR2	NO	DOWN	CAGL0H01375g	Class 2	oxido-reduction
YAP1	CAGL0H04631g/CAGL0H04653g	YAP1/ERG6	YAP1/ERG6	NO	DOWN	CAGL0H04631g/CAGL0H04653g	Class 3	transcription factor in stress response
YAP1	CAGL0H05951g	CAGL0H05951g	YPL107w	NO	DOWN	CAGL0H05951g	Class 2	NA
YAP1	CAGL0H06017g	FLR1	FLR1	NO	DOWN	CAGL0H06017g	Class 2	NA
YAP1	CAGL0I00748g	CAGL0I00748g	NDE1	NO	DOWN	CAGL0I00748g	Class 2	oxido-reduction
YAP1	CAGL0I01100g	GCY1	GCY1	NO	DOWN	CAGL0I01100g	Class 2	oxido-reduction
YAP1	CAGL0K03553g	FOL3	FOL3	NO	DOWN	CAGL0K03553g	Class 2	organonitrogen compound metabolism
YAP1	CAGL0K09372g	CAGL0K09372g	MIG2	NO	DOWN	CAGL0K09372g	Class 2	transcription factor
YAP1	CAGL0A00737g	CAGL0A00737g	HXT6	NO	NO	CAGL0A00737g	Class 3	NA
YAP1	CAGL0B00902g	HIS4	HIS4	NO	NO	CAGL0B00902g	Class 3	oxido-reduction
YAP1	CAGL0B02343g	CAGL0B02343g	ATR1	NO	NO	CAGL0B02343g	Class 3	NA
YAP1	CAGL0C02519g	CAGL0C02519g	MIG3	NO	NO	CAGL0C02519g	Class 3	transcription factor
YAP1	CAGL0D01936g/CAGL0D01958g	CAGL0D01936g/CAGL0D01958g	SNF7/SHH3	NO	NO	CAGL0D01936g/CAGL0D01958g	Class 3	oxido-reduction
YAP1	CAGL0D04114g/CAGL0D04136g	NCP1/CAGL0D04136g	NCP1/SRB2	NO	NO	CAGL0D04114g/CAGL0D04136g	Class 3	oxido-reduction
YAP1	CAGL0D05434g/CAGL0D05456g	CAGL0D05434g/CAGL0D05456g	ROX1/_	NO	NO	CAGL0D05434g/CAGL0D05456g	Class 3	transcription factor in stress response
YAP1	CAGL0F04257g/CAGL0F04279g	CAGL0F04257g/CAGL0F04279g	HEK2/RIB1	NO	NO	CAGL0F04257g/CAGL0F04279g	Class 3	organonitrogen compound metabolism
YAP1	CAGL0F07359g	CAGL0F07359g	YGL117w	NO	NO	CAGL0F07359g	Class 3	NA
YAP1	CAGL0G00286g/CAGL0G00308g	GAS1/SCW4	GAS1/SCW4	NO	NO	CAGL0G00286g/CAGL0G00308g	Class 3	NA
YAP1	CAGL0G03421g	FLO8	FLO8	NO	NO	CAGL0G03421g	Class 3	transcription factor
YAP1	CAGL0H00704g	CAGL0H00704g	ICY1	NO	NO	CAGL0H00704g	Class 3	NA
YAP1	CAGL0H05599g/CAGL0H05621g	CAGL0H05599g/RLM1	YDC1/RLM1	NO	NO	CAGL0H05599g/CAGL0H05621g	Class 3	organonitrogen compound metabolism
YAP1	CAGL0I00374g	CAGL0I00374g	GEP7	NO	NO	CAGL0I00374g	Class 3	NA
YAP1	CAGL0I05610g/CAGL0I05632g	CAGL0I05610g/PHO91	YNR014w/PHO91	NO	NO	CAGL0I05610g/CAGL0I05632g	Class 3	NA
YAP1	CAGL0I08635g/CAGL0I08701g	CAGL0I08635g/CAGL0I08701g	BUR6/YIP1	NO	NO	CAGL0I08635g/CAGL0I08701g	Class 3	transcription factor in stress response
YAP1	CAGL0J04026g/CAGL0J04048g	CAGL0J04026g/CAGL0J04048g	HER1/ISU2	NO	NO	CAGL0J04026g/CAGL0J04048g	Class 3	iron sulfur cluster assembly/iron sulfur cluster binding/iron ion homeostasis
YAP1	CAGL0J07612g	ZWF1	ZWF1	NO	NO	CAGL0J07612g	Class 3	oxido-reduction
YAP1	CAGL0K05071g/CAGL0K05093g	CAGL0K05071g/CAGL0K05093g	SSU72/YME1	NO	NO	CAGL0K05071g/CAGL0K05093g	Class 3	NA
YAP1	CAGL0K05973g/CAGL0K05995g	HSP60/CAGL0K05995g	HSP60/LCB4	NO	NO	CAGL0K05973g/CAGL0K05995g	Class 3	organonitrogen compound metabolism
YAP1	CAGL0K09350g	CAGL0K09350g	SIP2	NO	NO	CAGL0K09350g	Class 3	NA
YAP1	CAGL0K11858g/CAGL0K11880g	CAGL0K11858g/CAGL0K11880g	PST2/MRH1	NO	NO	CAGL0K11858g/CAGL0K11880g	Class 3	NA
YAP1	CAGL0L02013g	CAGL0L02013g	IXR1	NO	NO	CAGL0L02013g	Class 3	transcription factor
YAP1	CAGL0L02937g/CAGL0L02959g	HIS3/CAGL0L02959g	HIS3/ALY1	NO	NO	CAGL0L02937g/CAGL0L02959g	Class 3	organonitrogen compound metabolism
YAP1	CAGL0L05456g/CAGL0L05478g	PHO86/CAGL0L05478g	PHO86/RPE1	NO	NO	CAGL0L05456g/CAGL0L05478g	Class 3	organonitrogen compound metabolism
YAP1	CAGL0L11572g	CAGL0L11572g	SBE22	NO	NO	CAGL0L11572g	Class 3	NA
YAP1	CAGL0M02607g/CAGL0M02629g	CAGL0M02607g/CAGL0M02629g	GIP3/ISU1	NO	NO	CAGL0M02607g/CAGL0M02629g	Class 3	iron sulfur cluster assembly/iron sulfur cluster binding/iron ion homeostasis
YAP1	CAGL0M08910g/CAGL0M08932g	SNF1/CAGL0M08932g	SNF1/YDR476c	NO	NO	CAGL0M08910g/CAGL0M08932g	Class 3	oxido-reduction
YAP1	YAP3b	YAP3b	YAP3	NO	NO	YAP3b	Class 3	NA
YAP1	CAGL0M11990g	CAGL0M11990g	CLN3	NO	NO	CAGL0M11990g	Class 3	NA
YAP1	CAGL0M12430g/CAGL0M12452g	RHR2/CAGL0M12452g	RHR2/_	NO	NO	CAGL0M12430g/CAGL0M12452g	Class 3	oxido-reduction
YAP1	CAGL0M13189g/CAGL0M13211g	MSN4/CAGL0M13211g	MSN4/YKL063c	NO	NO	CAGL0M13189g/CAGL0M13211g	Class 3	transcription factor in stress response
YAP2	CAGL0F08327g/CAGL0F08371g	CAGL0F08327g/TNA1	RAD2/TNA1	NO	NO	CAGL0F08327g/CAGL0F08371g	Class 3	NA
YAP2	CAGL0I08987g	CAGL0I08987g	ARG4	NO	NO	CAGL0I08987g	Class 3	NA
YAP2	CAGL0L06374g/CAGL0L06402g	CAGL0L06374g/YCF1	SLO1/YCF1	NO	NO	CAGL0L06374g/CAGL0L06402g	Class 3	NA
YAP3b	CAGL0K11858g/CAGL0K11880g	CAGL0K11858g/CAGL0K11880g	PST2/MRH1	YRE-A	NO	CAGL0K11858g/CAGL0K11880g	Class 2	NA
YAP3b	CAGL0H01144g/CAGL0H01177g	CAGL0H01144g/CAGL0H01177g	ZIP1/DPP1	YRE-A	NO	CAGL0H01144g/CAGL0H01177g	Class 2	oxido-reduction
YAP3b	CAGL0I06831g	CAGL0I06831g	COX15	YRE-A	NO	CAGL0I06831g	Class 2	oxido-reduction
YAP4-6	CAGL0L06072g/CAGL0L06094g	CAGL0L06072g/STR3	COM2/STR3	YRE-A	NO	CAGL0L06072g/CAGL0L06094g	Class 2	transcription factor in stress response
YAP4-6	CAGL0I02574g	CAGL0I02574g	OYE2	SKO1-CREB	NO	CAGL0I02574g	Class 2	oxido-reduction
YAP4-6	CAGL0C02519g	CAGL0C02519g	MIG3	SKO1-CREB	NO	CAGL0C02519g	Class 2	transcription factor
YAP4-6	CAGL0A03608g	CAGL0A03608g	_	SKO1-CREB	UP	CAGL0A03608g	Class 1	NA
YAP4-6	CAGL0H00825g	CAGL0H00825g	YPL245w	YRE-A	UP	CAGL0H00825g	Class 1	NA
YAP4-6	CAGL0L02453g	CAGL0L02453g	MIT1	YRE-A	UP	CAGL0L02453g	Class 1	NA
YAP4-6	CAGL0C05137g/CAGL0C05159g	GPD2/HLP	GPD2/MAM3	SKO1-CREB	NO	CAGL0C05137g/CAGL0C05159g	Class 2	oxido-reduction
YAP4-6	CAGL0D00682g	CAGL0D00682g	SFP1	SKO1-CREB	NO	CAGL0D00682g	Class 2	NA
YAP4-6	CAGL0D02134g/CAGL0D02150g	CAGL0D02134g/CAGL0D02150g	MGR3/SMX2	YRE-A	NO	CAGL0D02134g/CAGL0D02150g	Class 2	NA
YAP4-6	CAGL0D05544g/CAGL0D05566g	CAGL0D05544g/CAGL0D05566g	PUF3/YEH2	YRE-A	NO	CAGL0D05544g/CAGL0D05566g	Class 2	oxido-reduction
YAP4-6	CAGL0E01859g/CAGL0E01881g	YPS10/YPS11	YPS1/YPS1	SKO1-CREB	NO	CAGL0E01859g/CAGL0E01881g	Class 2	NA
YAP4-6	CAGL0G04873g/CAGL0G04895g	ROM2/CAGL0G04895g	ROM2/ARC18	SKO1-CREB	NO	CAGL0G04873g/CAGL0G04895g	Class 2	NA
YAP4-6	CAGL0H04499g/CAGL0H04521g	CAGL0H04499g/CAGL0H04521g	HLJ1/RPL32	SKO1-CREB	NO	CAGL0H04499g/CAGL0H04521g	Class 2	NA
YAP4-6	CAGL0I06787g/CAGL0I06809g	CAGL0I06787g/CAGL0I06809g	DDI1/MAG1	SKO1-CREB	NO	CAGL0I06787g/CAGL0I06809g	Class 2	NA
YAP4-6	CAGL0J09922g	CAGL0J09922g	SUN4	YRE-A	NO	CAGL0J09922g	Class 2	NA
YAP4-6	CAGL0K08294g/CAGL0K08316g	CAGL0K08294g/RHO4	DYN1/RHO4	SKO1-CREB	NO	CAGL0K08294g/CAGL0K08316g	Class 2	NA
YAP4-6	CAGL0L02431g	CAGL0L02431g	EPS1	SKO1-CREB	NO	CAGL0L02431g	Class 2	oxido-reduction
YAP4-6	CAGL0M02541g	CAGL0M02541g	_	SKO1-CREB	NO	CAGL0M02541g	Class 2	NA
YAP4-6	CAGL0M11660g	CAGL0M11660g	GPP1	YRE-A	NO	CAGL0M11660g	Class 2	oxido-reduction
YAP4-6	CAGL0H00704g	CAGL0H00704g	ICY1	NO	NO	CAGL0H00704g	Class 3	NA
YAP4-6	CAGL0K05071g/CAGL0K05093g	CAGL0K05071g/CAGL0K05093g	SSU72/YME1	NO	NO	CAGL0K05071g/CAGL0K05093g	Class 3	NA
YAP4-6	CAGL0J03960g/CAGL0J04004g	CAGL0J03960g/CAGL0J04004g	WTM2/MCP1	NO	NO	CAGL0J03960g/CAGL0J04004g	Class 3	NA
YAP4-6	CAGL0L09911g	CAGL0L09911g	YIL169c	NO	NO	CAGL0L09911g	Class 3	NA
YAP4-6	CAGL0A01826g	CAGL0A01826g	HXT3	NO	NO	CAGL0A01826g	Class 3	NA
YAP4-6	CAGL0C02893g/CAGL0C02937g	CAGL0C02893g/CAGL0C02937g	HRK1/PAC1	NO	NO	CAGL0C02893g/CAGL0C02937g	Class 3	NA
YAP4-6	CAGL0C03784g/CAGL0C03828g	CAGL0C03784g/CAGL0C03828g	URM1/EST3	NO	NO	CAGL0C03784g/CAGL0C03828g	Class 3	transcription factor in stress response
YAP4-6	CAGL0E06116g	CAGL0E06116g	USV1	NO	NO	CAGL0E06116g	Class 3	NA
YAP4-6	CAGL0F06061g/CAGL0F06127g	CAGL0F06061g/CAGL0F06127g	ARA2/YKL069w	NO	NO	CAGL0F06061g/CAGL0F06127g	Class 3	oxido-reduction
YAP4-6	CAGL0G01804g/CAGL0G01826g	CAGL0G01804g/CAGL0G01826g	PRE2/RPL11A	NO	NO	CAGL0G01804g/CAGL0G01826g	Class 3	NA
YAP4-6	CAGL0G07645g/CAGL0G07667g	CAGL0G07645g/CAGL0G07667g	_/PRY2	NO	NO	CAGL0G07645g/CAGL0G07667g	Class 3	NA
YAP4-6	CAGL0G08019g	CAGL0G08019g	YDR090c	NO	NO	CAGL0G08019g	Class 3	NA
YAP4-6	CAGL0H06853g	ADH6	ADH6	NO	NO	CAGL0H06853g	Class 3	oxido-reduction
YAP4-6	CAGL0H09768g	CAGL0H09768g	FMP52	NO	NO	CAGL0H09768g	Class 3	NA
YAP4-6	CAGL0I00484g	CAGL0I00484g	EXG1	NO	NO	CAGL0I00484g	Class 3	NA
YAP4-6	CAGL0I04686g	CAGL0I04686g	ATP3	NO	NO	CAGL0I04686g	Class 3	NA
YAP4-6	CAGL0J02948g	FCY2	FCY22	NO	NO	CAGL0J02948g	Class 3	NA
YAP4-6	CAGL0J04554g	CAGL0J04554g	AAT2	NO	NO	CAGL0J04554g	Class 3	NA
YAP4-6	CAGL0J08800g/CAGL0J08822g	CAGL0J08800g/CAGL0J08822g	PNP1/CLB4	NO	NO	CAGL0J08800g/CAGL0J08822g	Class 3	NA
YAP4-6	CAGL0K03003g	CAGL0K03003g	MOT3	NO	NO	CAGL0K03003g	Class 3	transcription factor
YAP4-6	CAGL0M01716g/CAGL0M01738g	CAGL0M01716g/CAGL0M01738g	TEC1/SPT7	NO	NO	CAGL0M01716g/CAGL0M01738g	Class 3	transcription factor in stress response
YAP5	CAGL0J09680g	CAGL0J09680g	HEM3	YRE-O	DOWN	CAGL0J09680g	Class 1	heme biosynthesis
YAP5	CAGL0G08041g	CAGL0G08041g	RLI1	YRE-O	DOWN	CAGL0G08041g	Class 1	iron sulfur cluster assembly/iron sulfur cluster binding/iron ion homeostasis
YAP5	CAGL0G08151g	CAGL0G08151g	GRX4	YRE-O	DOWN	CAGL0G08151g	Class 1	iron sulfur cluster assembly/iron sulfur cluster binding/iron ion homeostasis
YAP5	CAGL0C00693g	CAGL0C00693g	CCC1	YRE-O	NO	CAGL0C00693g	Class 2	iron sulfur cluster assembly/iron sulfur cluster binding/iron ion homeostasis
YAP5	CAGL0E05676g	CAGL0E05676g	TYW1	YRE-O	NO	CAGL0E05676g	Class 2	iron sulfur cluster assembly/iron sulfur cluster binding/iron ion homeostasis
YAP5	CAGL0L01089g/CAGL0L01111g	GLT1/CAGL0L01111g	GLT1/SFA1	YRE-O	NO	CAGL0L01089g/CAGL0L01111g	Class 2	iron sulfur cluster assembly/iron sulfur cluster binding/iron ion homeostasis
YAP5	CAGL0D06424g	ACO1	ACO1	NO	DOWN	CAGL0D06424g	Class 2	iron sulfur cluster assembly/iron sulfur cluster binding/iron ion homeostasis
YAP5	CAGL0G03905g	CAGL0G03905g	ISA1	NO	DOWN	CAGL0G03905g	Class 2	iron sulfur cluster assembly/iron sulfur cluster binding/iron ion homeostasis
YAP5	CAGL0C03223g	CAGL0C03223g	SDH2	NO	NO	CAGL0C03223g	Class 3	iron sulfur cluster assembly/iron sulfur cluster binding/iron ion homeostasis
YAP7	CAGL0J09680g	CAGL0J09680g	HEM3	YRE-O	UP	CAGL0J09680g	Class 1	heme biosynthesis
YAP7	CAGL0J03960g	CAGL0J03960g	WTM2	YRE-O	UP	CAGL0J03960g	Class 1	NA
YAP7	CAGL0L09911g	CAGL0L09911g	YIL169c	YRE-O	UP	CAGL0L09911g	Class 1	NA
YAP7	CAGL0F04521g	CAGL0F04521g	ECM13	YRE-O	UP	CAGL0F04521g	Class 1	NA
YAP7	CAGL0K08184g	CCP1	CCP1	YRE-O	UP	CAGL0K08184g	Class 1	oxido-reduction
YAP7	CAGL0D02728g	CAGL0D02728g	AIM46	YRE-O	UP	CAGL0D02728g	Class 1	NA
YAP7	CAGL0K10978g	CAGL0K10978g	LYS4	YRE-O	UP	CAGL0K10978g	Class 1	iron sulfur cluster assembly/iron sulfur cluster binding/iron ion homeostasis
YAP7	CAGL0L06666g	CAGL0L06666g	YHB1	YRE-O	UP	CAGL0L06666g	Class 1	oxido-reduction
YAP7	YAP7	YAP7	YAP7	YRE-O	NO	YAP7	Class 2	NA
YAP7	CAGL0C00693g	CAGL0C00693g	CCC1	YRE-O	NO	CAGL0C00693g	Class 2	iron sulfur cluster assembly/iron sulfur cluster binding/iron ion homeostasis
YAP7	CAGL0I02574g	CAGL0I02574g	OYE2	YRE-O	NO	CAGL0I02574g	Class 2	oxido-reduction
YAP7	CAGL0L02453g	CAGL0L02453g	MIT1	YRE-O	NO	CAGL0L02453g	Class 2	NA
YAP7	CAGL0F06061g/CAGL0F06127g	CAGL0F06061g/CAGL0F06127g	ARA2/YKL069w	YRE-O	NO	CAGL0F06061g/CAGL0F06127g	Class 2	oxido-reduction
YAP7	CAGL0H06853g	ADH6	ADH6	YRE-O	NO	CAGL0H06853g	Class 2	oxido-reduction
YAP7	CAGL0J02948g	FCY2	FCY22	YRE-O	NO	CAGL0J02948g	Class 2	NA
YAP7	CAGL0J08800g/CAGL0J08822g	CAGL0J08800g/CAGL0J08822g	PNP1/CLB4	YRE-O	NO	CAGL0J08800g/CAGL0J08822g	Class 2	NA
YAP7	CAGL0M01716g/CAGL0M01738g	CAGL0M01716g/CAGL0M01738g	TEC1/SPT7	YRE-O	NO	CAGL0M01716g/CAGL0M01738g	Class 2	transcription factor in stress response
YAP7	CAGL0L06374g/CAGL0L06402g	CAGL0L06374g/YCF1	SLO1/YCF1	YRE-O	NO	CAGL0L06374g/CAGL0L06402g	Class 2	NA
YAP7	CAGL0H02739g	MAS1	MAS1	YRE-O	NO	CAGL0H02739g	Class 2	NA
YAP7	CAGL0H06017g/CAGL0H06105g	FLR1/CAGL0H06105g	FLR1/PRE10	YRE-O	NO	CAGL0H06017g/CAGL0H06105g	Class 2	NA
YAP7	CAGL0I10147g/CAGL0I10200g	PWP1/PWP3	_	YRE-O	NO	CAGL0I10147g/CAGL0I10200g	Class 2	NA
YAP7	CAGL0L05742g	CAGL0L05742g	MRS4	YRE-O	NO	CAGL0L05742g	Class 2	NA
YAP7	CAGL0B02343g	CAGL0B02343g	ATR1	YRE-O	NO	CAGL0B02343g	Class 2	NA
YAP7	CAGL0B03069g	TAL1	TAL1	YRE-O	NO	CAGL0B03069g	Class 2	organonitrogen compound metabolism
YAP7	CAGL0H07337g	CAGL0H07337g	_	YRE-O	NO	CAGL0H07337g	Class 2	NA
YAP7	YAP4-6	YAP4-6	YAP4/YAP6	YRE-O	NO	YAP4-6	Class 2	NA
YAP7	CAGL0G05269g	CAGL0G05269g	FMP16	YRE-O	NO	CAGL0G05269g	Class 2	NA
YAP7	CAGL0E06270g/CAGL0E06292g	CAGL0E06270g/CAGL0E06292g	ELF1/YHR022c	YRE-O	NO	CAGL0E06270g/CAGL0E06292g	Class 2	NA
YAP7	CAGL0A00209g	CAGL0A00209g	STT3	YRE-O	NO	CAGL0A00209g	Class 2	NA
YAP7	CAGL0A00297g/CAGL0A00319g	CAGL0A00297g/CAGL0A00319g	JAC1/ATE1	YRE-O	NO	CAGL0A00297g/CAGL0A00319g	Class 2	iron sulfur cluster assembly/iron sulfur cluster binding/iron ion homeostasis
YAP7	CAGL0B01727g/CAGL0B01771g	CAGL0B01727g/CAGL0B01771g	YDR109c/FOB1	YRE-O	NO	CAGL0B01727g/CAGL0B01771g	Class 2	transcription factor
YAP7	CAGL0B03421g	CAGL0B03421g	HAP1	YRE-O	NO	CAGL0B03421g	Class 2	transcription factor
YAP7	CAGL0C01331g	CAGL0C01331g	HPM1	YRE-O	NO	CAGL0C01331g	Class 2	NA
YAP7	CAGL0D00198g	CAGL0D00198g	BDH1	YRE-O	NO	CAGL0D00198g	Class 2	oxido-reduction
YAP7	CAGL0D01914g	CAGL0D01914g	SED5	YRE-O	NO	CAGL0D01914g	Class 2	NA
YAP7	CAGL0E01529g	CAGL0E01529g	PFK27	YRE-O	NO	CAGL0E01529g	Class 2	NA
YAP7	CAGL0E01991g	CAGL0E01991g	RPS19A	YRE-O	NO	CAGL0E01991g	Class 2	NA
YAP7	CAGL0E03828g/CAGL0E03850g	CAGL0E03828g/CAGL0E03850g	ECM29/SDH2	YRE-O	NO	CAGL0E03828g/CAGL0E03850g	Class 2	iron sulfur cluster assembly/iron sulfur cluster binding/iron ion homeostasis
YAP7	CAGL0E04070g/CAGL0E04092g	CAGL0E04070g/SIT1	EFM1/SIT1	YRE-O	NO	CAGL0E04070g/CAGL0E04092g	Class 2	NA
YAP7	CAGL0E04158g	CAGL0E04158g	DET1	YRE-O	NO	CAGL0E04158g	Class 2	NA
YAP7	CAGL0E04334g	ERG11	ERG11	YRE-O	NO	CAGL0E04334g	Class 2	oxido-reduction
YAP7	CAGL0E06644g	EPA1	_	YRE-O	NO	CAGL0E06644g	Class 2	NA
YAP7	CAGL0E06688g	EPA3	_	YRE-O	NO	CAGL0E06688g	Class 2	NA
YAP7	CAGL0F00627g/CAGL0F00649g	CAGL0F00627g/CAGL0F00649g	SLF1/RCK2	YRE-O	NO	CAGL0F00627g/CAGL0F00649g	Class 2	oxido-reduction
YAP7	CAGL0F04015g/CAGL0F04081g	CAGL0F04015g/CAGL0F04081g	YMR221c/TEC1	YRE-O	NO	CAGL0F04015g/CAGL0F04081g	Class 2	transcription factor
YAP7	CAGL0F04763g/CAGL0F04785g	CAGL0F04763g/CAGL0F04785g	ESC8/MLF3	YRE-O	NO	CAGL0F04763g/CAGL0F04785g	Class 2	NA
YAP7	CAGL0F04917g/CAGL0F04939g	CAGL0F04917g/CAGL0F04939g	GAC1/MCM5	YRE-O	NO	CAGL0F04917g/CAGL0F04939g	Class 2	transcription factor
YAP7	CAGL0F07117g	CAGL0F07117g	GPG1	YRE-O	NO	CAGL0F07117g	Class 2	NA
YAP7	CAGL0F07997g	CAGL0F07997g	KEL1	YRE-O	NO	CAGL0F07997g	Class 2	NA
YAP7	CAGL0G01947g	CAGL0G01947g	DRE2	YRE-O	NO	CAGL0G01947g	Class 2	iron sulfur cluster assembly/iron sulfur cluster binding/iron ion homeostasis
YAP7	CAGL0G02937g/CAGL0G02959g	CAGL0G02937g/CAGL0G02959g	PDC6/NNF2	YRE-O	NO	CAGL0G02937g/CAGL0G02959g	Class 2	oxido-reduction
YAP7	CAGL0G03487g	CAGL0G03487g	TMN3	YRE-O	NO	CAGL0G03487g	Class 2	NA
YAP7	CAGL0H00484g	CAGL0H00484g	IBA57	YRE-O	NO	CAGL0H00484g	Class 2	iron sulfur cluster assembly/iron sulfur cluster binding/iron ion homeostasis
YAP7	CAGL0H05687g	CAGL0H05687g	SSU1	YRE-O	NO	CAGL0H05687g	Class 2	NA
YAP7	CAGL0H06303g	CAGL0H06303g	NTG2	YRE-O	NO	CAGL0H06303g	Class 2	NA
YAP7	CAGL0H09130g	CAGL0H09130g	MNN4	YRE-O	NO	CAGL0H09130g	Class 2	NA
YAP7	CAGL0H10626g	CAGL0H10626g	_	YRE-O	NO	CAGL0H10626g	Class 2	NA
YAP7	CAGL0I01320g	CAGL0I01320g	OSM1	YRE-O	NO	CAGL0I01320g	Class 2	oxido-reduction
YAP7	CAGL0I07425g/CAGL0I07447g	CAGL0I07425g/CAGL0I07447g	NDJ1/ITR2	YRE-O	NO	CAGL0I07425g/CAGL0I07447g	Class 2	NA
YAP7	CAGL0I08195g	CAGL0I08195g	GPA2	YRE-O	NO	CAGL0I08195g	Class 2	NA
YAP7	CAGL0J02090g/CAGL0J02112g	CAGL0J02090g/CAGL0J02112g	BET1/CFD1	YRE-O	NO	CAGL0J02090g/CAGL0J02112g	Class 2	iron sulfur cluster assembly/iron sulfur cluster binding/iron ion homeostasis
YAP7	CAGL0J04092g/CAGL0J04136g	CAGL0J04092g/CAGL0J04136g	DSC3/MCT1	YRE-O	NO	CAGL0J04092g/CAGL0J04136g	Class 2	NA
YAP7	CAGL0J07568g/CAGL0J07590g	CAGL0J07568g/CAGL0J07590g	LAP3/NAR1	YRE-O	NO	CAGL0J07568g/CAGL0J07590g	Class 2	iron sulfur cluster assembly/iron sulfur cluster binding/iron ion homeostasis
YAP7	CAGL0K07007g	CAGL0K07007g	YBR238c	YRE-O	NO	CAGL0K07007g	Class 2	NA
YAP7	CAGL0K08514g/CAGL0K08536g	CAGL0K08514g/APE1	HSL1/APE1	YRE-O	NO	CAGL0K08514g/CAGL0K08536g	Class 2	NA
YAP7	CAGL0L01793g	CAGL0L01793g	SPC42	YRE-O	NO	CAGL0L01793g	Class 2	NA
YAP7	CAGL0L02607g	CAGL0L02607g	YHR202w	YRE-O	NO	CAGL0L02607g	Class 2	NA
YAP7	CAGL0L04730g	CAGL0L04730g	SHY1	YRE-O	NO	CAGL0L04730g	Class 2	NA
YAP7	CAGL0L05786g/CAGL0L05830g	CAGL0L05786g/CAGL0L05830g	CMR3/SPO74	YRE-O	NO	CAGL0L05786g/CAGL0L05830g	Class 2	transcription factor
YAP7	CAGL0L13046g	CAGL0L13046g	CIA2	YRE-O	NO	CAGL0L13046g	Class 2	iron sulfur cluster assembly/iron sulfur cluster binding/iron ion homeostasis
YAP7	CAGL0L13288g/CAGL0L13299g	CAGL0L13288g/EPA11	NPR2/_	YRE-O	NO	CAGL0L13288g/CAGL0L13299g	Class 2	NA
YAP7	CAGL0M01958g	CAGL0M01958g	RDH54	YRE-O	NO	CAGL0M01958g	Class 2	NA
YAP7	CAGL0M07920g	PDC	PDC1	YRE-O	NO	CAGL0M07920g	Class 2	oxido-reduction
YAP7	CAGL0M08624g/CAGL0M08646g	CAGL0M08624g/CAGL0M08646g	MSW1/CIA1	YRE-O	NO	CAGL0M08624g/CAGL0M08646g	Class 2	iron sulfur cluster assembly/iron sulfur cluster binding/iron ion homeostasis
YAP7	CAGL0M09207g/CAGL0M09229g	CAGL0M09207g/CAGL0M09229g	STE18/YJR085c	YRE-O	NO	CAGL0M09207g/CAGL0M09229g	Class 2	NA
YAP7	CAGL0M11726g/CAGL0M11748g	CAGL0M11726g/HOG1	YDR134c/HOG1	YRE-O	NO	CAGL0M11726g/CAGL0M11748g	Class 2	oxido-reduction
YAP7	CAGL0M12012g/CAGL0M12034g	CAGL0M12012g/PYK1	CYC3/PYK1	YRE-O	NO	CAGL0M12012g/CAGL0M12034g	Class 2	oxido-reduction
YAP7	CAGL0M01870g	CAGL0M01870g	CMR3	NO	UP	CAGL0M01870g	Class 2	transcription factor
YAP7	CAGL0L06072g/CAGL0L06094g	CAGL0L06072g/STR3	COM2/STR3	NO	NO	CAGL0L06072g/CAGL0L06094g	Class 3	transcription factor in stress response
YAP7	CAGL0C02519g	CAGL0C02519g	MIG3	NO	NO	CAGL0C02519g	Class 3	transcription factor
YAP7	CAGL0A03608g	CAGL0A03608g	_	NO	NO	CAGL0A03608g	Class 3	NA
YAP7	CAGL0H00803g/CAGL0H00825g	CAGL0H00803g/CAGL0H00825g	RBD2/YPL245w	NO	NO	CAGL0H00803g/CAGL0H00825g	Class 3	NA
YAP7	CAGL0C02893g/CAGL0C02937g	CAGL0C02893g/CAGL0C02937g	HRK1/PAC1	NO	NO	CAGL0C02893g/CAGL0C02937g	Class 3	NA
YAP7	CAGL0E01859g/CAGL0E01881g	YPS10/YPS11	YPS1/YPS1	NO	NO	CAGL0E01859g/CAGL0E01881g	Class 3	NA
YAP7	CAGL0E06116g	CAGL0E06116g	USV1	NO	NO	CAGL0E06116g	Class 3	NA
YAP7	CAGL0G04873g/CAGL0G04895g	ROM2/CAGL0G04895g	ROM2/ARC18	NO	NO	CAGL0G04873g/CAGL0G04895g	Class 3	NA
YAP7	CAGL0G07645g/CAGL0G07667g	CAGL0G07645g/CAGL0G07667g	_/PRY2	NO	NO	CAGL0G07645g/CAGL0G07667g	Class 3	NA
YAP7	CAGL0I06787g/CAGL0I06809g	CAGL0I06787g/CAGL0I06809g	DDI1/MAG1	NO	NO	CAGL0I06787g/CAGL0I06809g	Class 3	NA
YAP7	CAGL0K03003g	CAGL0K03003g	MOT3	NO	NO	CAGL0K03003g	Class 3	transcription factor
YAP7	CAGL0L02431g	CAGL0L02431g	EPS1	NO	NO	CAGL0L02431g	Class 3	oxido-reduction
YAP7	CAGL0I08987g	CAGL0I08987g	ARG4	NO	NO	CAGL0I08987g	Class 3	NA
YAP7	CAGL0K09350g	CAGL0K09350g	SIP2	NO	NO	CAGL0K09350g	Class 3	NA
YAP7	CAGL0I09086g	CAGL0I09086g	ESBP6	NO	NO	CAGL0I09086g	Class 3	NA
YAP7	CAGL0B03685g	CAGL0B03685g	YCP4	NO	NO	CAGL0B03685g	Class 3	oxido-reduction
YAP7	CAGL0B04895g	CAGL0B04895g	RFX1	NO	NO	CAGL0B04895g	Class 3	transcription factor
YAP7	CAGL0C02827g	CAGL0C02827g	DSE3	NO	NO	CAGL0C02827g	Class 3	NA
YAP7	CAGL0C04785g/CAGL0C04807g	CAGL0C04785g/CAGL0C04807g	YJR115w/RSM7	NO	NO	CAGL0C04785g/CAGL0C04807g	Class 3	NA
YAP7	CAGL0D01298g	TKL1	TKL1	NO	NO	CAGL0D01298g	Class 3	NA
YAP7	CAGL0E01353g	CAGL0E01353g	ZRT2	NO	NO	CAGL0E01353g	Class 3	NA
YAP7	CAGL0E03894g/CAGL0E03916g	FPS2/CAGL0E03916g	FPS1/GUT1	NO	NO	CAGL0E03894g/CAGL0E03916g	Class 3	NA
YAP7	CAGL0E04548g/CAGL0E04554g	CAGL0E04548g/CAGL0E04554g	YOR020w-a/_	NO	NO	CAGL0E04548g/CAGL0E04554g	Class 3	NA
YAP7	CAGL0E04884g	CAGL0E04884g	ADR1	NO	NO	CAGL0E04884g	Class 3	transcription factor
YAP7	CAGL0F03003g	CAGL0F03003g	HKR1	NO	NO	CAGL0F03003g	Class 3	NA
YAP7	CAGL0F03025g	CAGL0F03025g	ARO80	NO	NO	CAGL0F03025g	Class 3	transcription factor
YAP7	CAGL0G08844g/CAGL0G08866g	CAGL0G08844g/CAGL0G08866g	ASG1/FKH2	NO	NO	CAGL0G08844g/CAGL0G08866g	Class 3	transcription factor
YAP7	CAGL0H03751g/CAGL0H03773g	CAGL0H03751g/CAGL0H03773g	RFX1/RLP7	NO	NO	CAGL0H03751g/CAGL0H03773g	Class 3	NA
YAP7	CAGL0H06039g/CAGL0H06105g	CAGL0H06039g/CAGL0H06105g	FLR1/PRE10	NO	NO	CAGL0H06039g/CAGL0H06105g	Class 3	NA
YAP7	CAGL0H08129g	CAGL0H08129g	DFG16	NO	NO	CAGL0H08129g	Class 3	NA
YAP7	CAGL0I04224g/CAGL0I04246g	CAGL0I04224g/CAGL0I04246g	RAD54/SUT2	NO	NO	CAGL0I04224g/CAGL0I04246g	Class 3	transcription factor
YAP7	CAGL0I07535g/CAGL0I07557g	CAGL0I07535g/CAGL0I07557g	YOL098c/RIB3	NO	NO	CAGL0I07535g/CAGL0I07557g	Class 3	oxido-reduction
YAP7	CAGL0I09834g/CAGL0I09856g	CAGL0I09834g/CAGL0I09856g	SPS4/SFG1	NO	NO	CAGL0I09834g/CAGL0I09856g	Class 3	NA
YAP7	CAGL0I10098g	PWP7	_	NO	NO	CAGL0I10098g	Class 3	NA
YAP7	CAGL0J05159g	CAGL0J05159g	_	NO	NO	CAGL0J05159g	Class 3	NA
YAP7	CAGL0J07106g/CAGL0J07128g	CAGL0J07106g/CAGL0J07128g	TOA1/AIM2	NO	NO	CAGL0J07106g/CAGL0J07128g	Class 3	NA
YAP7	CAGL0K05357g	CAGL0K05357g	GLN1	NO	NO	CAGL0K05357g	Class 3	NA
YAP7	CAGL0K11396g	SIR4	SIR4	NO	NO	CAGL0K11396g	Class 3	NA
YAP7	CAGL0L10912g/CAGL0L10934g	CAGL0L10912g/CAGL0L10934g	TPO4/MOD5	NO	NO	CAGL0L10912g/CAGL0L10934g	Class 3	NA
YAP7	CAGL0M07293g	CAGL0M07293g	PDR12	NO	NO	CAGL0M07293g	Class 3	NA

## Sheet: GO all Yap
TF Name	GO category	p-value	corresponding genes
Whole network	iron-sulfur cluster assembly	2.38e-06	CAGL0A00297g, CAGL0D01496g, CAGL0G01947g, CAGL0G03905g, CAGL0H00484g, CAGL0J02112g, CAGL0J04048g, CAGL0J07590g, CAGL0L13046g, CAGL0M02629g, CAGL0M08646g
Whole network	oxidation-reduction process	3.72e-05	ACO1, ADH6, ADI1, CAGL0A00297g, CAGL0C03223g, CAGL0D00198g, CAGL0D01958g, CAGL0D05544g, CAGL0E03850g, CAGL0F07513g, CAGL0I00748g, CAGL0I01320g, CAGL0I02574g, CAGL0I06831g, CAGL0I07557g, CAGL0K10890g, CAGL0L01111g, CAGL0L05258g, CAGL0M12012g, CCP1, CTA1, ERG11, ERG3, GCY1, GDB1, GLT1, GPD2, GPX2, HIS4, NCP1, PDC, SUR2, TRR1, TRX2, TSA1, YHB1, ZWF1
Whole network	response to oxidative stress	0.00011	AHP1, AP1, CAGL0C03784g, CAGL0F00649g, CAGL0F06127g, CAGL0G08041g, CAGL0L05258g, CAGL0M13541g, CCP1, CTA1, GPX2, GSH1, HOG1, MSN4, SKN7, SNF1, TRR1, TRX2, TSA1, YAP7, YHB1, ZWF1
Whole network	response to chemical	0.04193	AHP1, AP1, CAGL0C03784g, CAGL0D01936g, CAGL0D04136g, CAGL0E04884g, CAGL0F00649g, CAGL0F04785g, CAGL0F06127g, CAGL0G03487g, CAGL0G04895g, CAGL0G08041g, CAGL0H06039g, CAGL0I04246g, CAGL0I08195g, CAGL0I08701g, CAGL0J07568g, CAGL0K03003g, CAGL0K08514g, CAGL0K09372g, CAGL0L05258g, CAGL0L06072g, CAGL0L13288g, CAGL0M01716g, CAGL0M01738g, CAGL0M09207g, CAGL0M11990g, CAGL0M13541g, CCP1, CTA1, ERG11, ERG3,…
Whole network	sequence-specific DNA binding	0.07142	AP1, CAGL0B01771g, CAGL0B04895g, CAGL0C03828g, CAGL0D05434g, CAGL0E04884g, CAGL0F03025g, CAGL0F04939g, CAGL0G08844g, CAGL0G08866g, CAGL0I04246g, CAGL0I08635g, CAGL0J07568g, CAGL0K03003g, CAGL0K09372g, CAGL0L05786g, CAGL0L06072g, CAGL0M01716g, FLO8, HSP60, MSN4, RPN4, SKN7, YAP7
Whole network	iron-sulfur cluster binding	3.15e-08	ACO1, CAGL0C03223g, CAGL0E03850g, CAGL0E05676g, CAGL0G01947g, CAGL0G03905g, CAGL0G08041g, CAGL0J02112g, CAGL0J04048g, CAGL0J07590g, CAGL0K10978g, CAGL0M02629g, GLT1
Whole network	oxidoreductase activity	4.49e-06	ADH6, ADI1, AHP1, CAGL0B03685g, CAGL0C03223g, CAGL0D00198g, CAGL0D01958g, CAGL0E03850g, CAGL0E05676g, CAGL0F06061g, CAGL0F06127g, CAGL0G08151g, CAGL0I00748g, CAGL0I01320g, CAGL0I02574g, CAGL0I06831g, CAGL0K10890g, CAGL0K11858g, CAGL0L01111g, CAGL0L02431g, CAGL0L05258g, CCP1, CTA1, ERG11, ERG3, GCY1, GLT1, GPD2, GPX2, HIS4, NCP1, SUR2, TRR1, TRX2, TSA1, YHB1, ZWF1
YAP1	response to oxidative stress	2.57e-06	AHP1, AP1, CAGL0L05258g, CAGL0M13541g, CCP1, CTA1, GPX2, GSH1, MSN4, SKN7, SNF1, TRR1, TRX2, TSA1, ZWF1
YAP1	regulation of transcription from RNA polymerase II promoter in response to stress	0.01168	AP1, CAGL0D05434g, CAGL0I08635g, CAGL0L06072g, MSN4, RPN4, SKN7
YAP1	small molecule biosynthetic process	0.02622	ADI1, ARO3, CAGL0D01496g, CAGL0F04279g, ERG3, ERG6, FOL3, HIS3, HIS4, NCP1, RHR2, RIB4, STR3, SUR2, TRX2
YAP1	heme biosynthetic process	0.04172	CAGL0J09680g, HEM1, HEM15, HEM2
YAP1	organonitrogen compound metabolic process	0.00221	ADI1, ARO3, CAGL0D01496g, CAGL0F04279g, CAGL0H05599g, CAGL0I00748g, CAGL0I04884g, CAGL0J09680g, CAGL0J10494g, CAGL0K05995g, CAGL0L03608g, CAGL0L05478g, FOL3, GSH1, HEM1, HEM15, HEM2, HIS3, HIS4, RIB4, STR3, SUR2, TAL1, TRX2, ZWF1
YAP1	response to chemical	0.00240	AHP1, AP1, CAGL0D01936g, CAGL0D04136g, CAGL0I08701g, CAGL0K09372g, CAGL0L05258g, CAGL0L06072g, CAGL0M11990g, CAGL0M13541g, CCP1, CTA1, ERG3, ERG6, FLO8, FLR1, GPX2, GSH1, MSN4, MT-I, NCP1, RPN4, SKN7, SNQ2, TRR1, TRX2, TSA1, ZWF1
YAP2	dicarboxylic acid transport	0.00122	TNA1, YCF1
YAP5	iron ion homeostasis	0.00134	CAGL0C00693g, CAGL0G03905g, CAGL0G08151g
YAP5	iron-sulfur cluster binding	2.57e-11	ACO1, CAGL0C03223g, CAGL0E05676g, CAGL0G03905g, CAGL0G08041g, GLT1
YAP7	iron-sulfur cluster assembly	0.00127	CAGL0A00297g, CAGL0G01947g, CAGL0H00484g, CAGL0J02112g, CAGL0J07590g, CAGL0L13046g, CAGL0M08646g

## Sheet: Transcriptome all Yap
TF Name	Gene	Log2(deletant/wild type)	P.Value
YAP1	CAGL0K06259g	-5.16	1.83870890938368E-06
YAP1	CAGL0I01166g	-5.07	3.1535476290301E-07
YAP1	CAGL0L05258g	-4.765	1.93400127305178E-07
YAP1	CAGL0K10868g	-3.855	9.67607584739601E-07
YAP1	CAGL0C01705g	-3.49	9.96926789066972E-07
YAP1	CAGL0K12958g	-2.7	0.0000966749849063531
YAP1	CAGL0C00275g	-2.605	0.00010481960185518
YAP1	CAGL0M11682g	-2.175	0.0000817291662454937
YAP1	CAGL0H05951g	-1.91	0.00014328259962726
YAP1	CAGL0K00803g	-1.825	0.00329060309509706
YAP1	CAGL0L04664g	-1.775	0.000111079785025527
YAP1	CAGL0H02739g	-1.605	0.000563959768620194
YAP1	CAGL0E05280g	-1.53	0.000247775168079696
YAP1	CAGL0F00407g	-1.505	0.000347290552005325
YAP1	CAGL0K09372g	-1.495	0.0000923092267794223
YAP1	CAGL0F03399g	-1.475	0.000288250196199895
YAP1	CAGL0K10890g	-1.475	0.00159474692908079
YAP1	CAGL0L05742g	-1.46	0.000451855070598017
YAP1	CAGL0M12100g	-1.46	0.000809888124075832
YAP1	CAGL0K03553g	-1.445	0.000396735235627192
YAP1	CAGL0I02574g	-1.4	0.000243485441606959
YAP1	CAGL0J09680g	-1.38	0.000208094459446359
YAP1	CAGL0C00110g	-1.37	0.00340084855385338
YAP1	CAGL0K09702g	-1.35	0.000467515031270855
YAP1	CAGL0G05632g	-1.34	0.000270221579584702
YAP1	CAGL0F04521g	-1.335	0.000445460238267449
YAP1	CAGL0G07271g	-1.3	0.00201412441662162
YAP1	CAGL0J06402g	-1.24	0.0011720684707092
YAP1	CAGL0H06017g	-1.225	0.00170775166876443
YAP1	CAGL0H01375g	-1.22	0.000264767191433295
YAP1	CAGL0K03927g	-1.22	0.00289900795529968
YAP1	CAGL0I04290g	-1.215	0.00165594397454977
YAP1	CAGL0K00110g	-1.205	0.000608945428631732
YAP1	CAGL0M11704g	-1.2	0.00581407443710437
YAP1	CAGL0K02629g	-1.19	0.000330968424977658
YAP1	CAGL0C03740g	-1.18	0.000486482316645367
YAP1	CAGL0D05236g	-1.155	0.000801866896274037
YAP1	CAGL0H10142g	-1.125	0.00706199041021341
YAP1	CAGL0B02607g	-1.11	0.000595959662403233
YAP1	CAGL0K08206g	-1.09	0.000515382639070968
YAP1	CAGL0F01793g	-1.08	0.000486659606286883
YAP1	CAGL0K08184g	-1.08	0.00115121855737527
YAP1	CAGL0L07656g	-1.08	0.00122914046671379
YAP1	CAGL0I00462g	-1.075	0.000531260962427868
YAP1	CAGL0G06182g	-1.055	0.0011011802724447
YAP1	CAGL0F09097g	-1.055	0.0128530745281936
YAP1	CAGL0D01496g	-1.04	0.000619903109176275
YAP1	CAGL0J09284g	-1.03	0.00144804111606479
YAP1	CAGL0L01859g	-1.015	0.00498743658691563
YAP1	CAGL0L05720g	-0.995	0.00176468604708786
YAP1	CAGL0I10147g	-0.985	0.00128860008530724
YAP1	CAGL0I07711g	-0.98	0.00172511207670608
YAP1	CAGL0I01100g	-0.955	0.00189137827880162
YAP1	CAGL0J00671g	-0.93	0.00285031120466493
YAP1	CAGL0L10362g	-0.93	0.00285031120466493
YAP1	CAGL0E02035g	-0.905	0.00139801802971944
YAP1	CAGL0L00605g	-0.9	0.00489813589049181
YAP1	CAGL0K11528g	-0.875	0.00694681740044556
YAP1	CAGL0C01749g	-0.855	0.00282367188109812
YAP1	CAGL0I00748g	-0.855	0.0174844779030681
YAP1	CAGL0M14047g	-0.835	0.00315028117713747
YAP1	CAGL0H05665g	-0.81	0.00286239466293206
YAP1	CAGL0E06292g	-0.805	0.00470587505048835
YAP1	CAGL0J00451g	-0.795	0.00417220389222966
YAP1	CAGL0J01331g	-0.79	0.00763298608959868
YAP1	CAGL0D02112g	-0.79	0.0132165541758181
YAP1	CAGL0F07337g	-0.775	0.00245704912736399
YAP1	CAGL0K07205g	-0.765	0.0129831793299684
YAP1	CAGL0L01771g	-0.76	0.00366388069702568
YAP1	CAGL0F05709g	-0.76	0.00496475108765092
YAP1	CAGL0K08800g	-0.75	0.0172199291684086
YAP1	CAGL0I04994g	0.75	0.00389154083574606
YAP1	CAGL0K11594g	0.76	0.00281549470882434
YAP1	CAGL0G05269g	0.77	0.0146516129304951
YAP1	CAGL0E04004g	0.775	0.00359288735683815
YAP1	CAGL0A01243g	0.8	0.00563682757794153
YAP1	CAGL0F04895g	0.8	0.00723061456111301
YAP1	CAGL0I04328g	0.81	0.00241292478129075
YAP1	CAGL0E05214g	0.81	0.00333485873904012
YAP1	CAGL0E03201g	0.835	0.00315028117713748
YAP1	CAGL0L09361g	0.835	0.00297901221148054
YAP1	CAGL0K04367g	0.84	0.00170198982472038
YAP1	CAGL0I04004g	0.84	0.00802362592838313
YAP1	CAGL0M08822g	0.855	0.0215489986675789
YAP1	CAGL0B00836g	0.875	0.00343036567369129
YAP1	CAGL0L09383g	0.885	0.00620240259727733
YAP1	CAGL0E05192g	0.89	0.00167555753892642
YAP1	CAGL0A04829g	0.89	0.0032747179661214
YAP1	CAGL0H03707g	0.925	0.0120793799342151
YAP1	CAGL0K05665g	0.965	0.00623397136484103
YAP1	CAGL0D05082g	0.965	0.00323410761971857
YAP1	CAGL0F00605g	0.975	0.000831033079968905
YAP1	CAGL0H04873g	1.005	0.00131200407394303
YAP1	CAGL0K12144g	1.025	0.0347378146360767
YAP1	CAGL0K04565g	1.05	0.0010930068657193
YAP1	CAGL0E01771g	1.055	0.0013323164835079
YAP1	CAGL0E05170g	1.06	0.00153681276054858
YAP1	CAGL0H02387g	1.2	0.000531524099878268
YAP1	CAGL0E00803g	1.22	0.00168161316990028
YAP1	CAGL0I10010g	1.24	0.0222709831070434
YAP1	CAGL0D06402g	1.245	0.0176243067009545
YAP1	CAGL0C02365g	1.255	0.00132064464851892
YAP1	CAGL0M09713g	1.32	0.0021430765129721
YAP1	CAGL0F01111g	1.355	0.00611945061088233
YAP1	CAGL0G03883g	1.455	0.00743434299650649
YAP1	CAGL0F07029g	1.47	0.0041442932313158
YAP1	CAGL0K08668g	1.755	0.0041289022973867
YAP1	CAGL0J08316g	2.005	0.0017260663329107
YAP1	CAGL0G03289g	2.01	0.00100220940708824
YAP1	CAGL0L06094g	2.25	0.0000828971342585913
YAP1	CAGL0F08745g	2.91	0.0000364839335096776
YAP1	CAGL0B02838g	2.995	0.0000350509751445491
YAP4/6	CAGL0C03740g	3.07	0.0000766545423782825
YAP4/6	CAGL0A03608g	1.51	0.000224852614428657
YAP4/6	CAGL0J11968g	1.255	0.00205963802542772
YAP4/6	CAGL0H00825g	1.075	0.00324305413683945
YAP4/6	CAGL0L02453g	0.915	0.00365702691002369
YAP4/6	CAGL0M00132g	1.75	0.0111387720972241
YAP4/6	CAGL0I09086g	0.755	0.0189264766265921
YAP4/6	CAGL0E06666g	1.005	0.0193492799744027
YAP5	CAGL0G08151g	-2	0.0000571548675258384
YAP5	CAGL0G03905g	-1.275	0.0119508849
YAP5	CAGL0G08129g	-1.24	0.0099372526
YAP5	CAGL0D06424g	-1.045	0.0015070695
YAP5	CAGL0J09680g	-1.03	0.0052412776
YAP5	CAGL0G08041g	-1.02	0.0027998913
YAP5	CAGL0H09658g	0.77	0.0022610588
YAP5	CAGL0H00418g	0.8	0.0024420725
YAP5	CAGL0K06033g	0.845	0.0015873211
YAP5	CAGL0K05813g	0.865	0.0135616054
YAP5	CAGL0I04906g	0.87	0.014010494
YAP5	CAGL0M11104g	0.89	0.0069317219
YAP5	CAGL0H02563g	1.06	0.0139540767
YAP7	CAGL0C00110g	-1.04	0.00290146035149252
YAP7	CAGL0F07953g	-0.94	0.0128975791120698
YAP7	CAGL0F00605g	-0.84	0.0993332927651028
YAP7	CAGL0C03740g	-0.815	0.00538149956977246
YAP7	CAGL0K05813g	-0.755	0.0127526817502505
YAP7	CAGL0J03960g	0.77	0.00335108728784802
YAP7	CAGL0L09911g	0.78	0.00416152913595144
YAP7	CAGL0D02728g	0.79	0.00171214099304104
YAP7	CAGL0J11891g	0.8	0.00599994025037496
YAP7	CAGL0J09680g	0.82	0.00158916291217134
YAP7	CAGL0K04279g	0.945	0.00185224813644408
YAP7	CAGL0K10978g	0.975	0.000912181879038199
YAP7	CAGL0K08184g	1	0.000811908884302327
YAP7	CAGL0M01870g	1.135	0.000525219403212021
YAP7	CAGL0F04521g	1.295	0.0127479972459615
YAP7	CAGL0L06666g	5.2	1.59418844025662E-06

## Sheet: Legend
Supplementary Table 1: Data used to build the networks of figures 1 and 3. “Yap network” sheet: The TF name and Target ID columns indicate the presence of a ChIP peak in the target promoter for the corresponding TF. The “identified TFBS” column indicates the presence in the corresponding ChIP peak of one of the preferred TFBS identified by Peak Motif. The “transcriptional regulation” column indic…
