# Supplementary material for: A Network of Paralogous Stress Response Transcription Factors in the Human Pathogen Candida glabrata
Source: Front Microbiol. 2016 May 9;7:645. doi: 10.3389/fmicb.2016.00645 (PMC4860858; doi:10.3389/fmicb.2016.00645)
Supplement: Supplementary file 2 [file Table2.XLSX]

## Sheet: Yap1Yap5Yap7 conservation
potential gene target	Name	S. cerevisiae best homologue	Merged GO	CgYAp1 target (this work)	CgYap5 target (this work)	CgYap7 target (this work)	ScYap1 target (salin et al., BMC genomics 2008)	ScYap5 target (Pimentel et al., Plos One 2012; Li et al., MCB 2008; Li et al., JBC 2011)	Cap1 target (Znaidi et al., EC 2009)	Hap43 target (Chen et al., Cell Host Microb 2011; Hsu et al., EC 2011; Singh et al., JBC 2011)
CAGL0K08184g	CCP1	CCP1	oxido-reduction	YES	_	YES	YES		YES	YES
CAGL0I02574g	CAGL0I02574g	OYE2	oxido-reduction	YES	_	YES	YES		YES	YES
CAGL0H06017g/CAGL0H06105g	FLR1/CAGL0H06105g	FLR1/PRE10		YES	_	YES	YES		YES
CAGL0F04257g/CAGL0F04279g	CAGL0F04257g/CAGL0F04279g	HEK2/RIB1	organonitrogen compound metabolism	YES	_	_	YES		YES
CAGL0L03608g/CAGL0L03630g	CAGL0L03608g/GSH1	BCH2/GSH1	oxido-reduction	YES	_	_	YES		YES
CAGL0K00803g	TRX2	TRX2	oxido-reduction	YES	_	_	YES		YES
CAGL0L05258g	CAGL0L05258g	SRX1	oxido-reduction	YES	_	_	YES		YES
CAGL0K10890g	CAGL0K10890g	OYE2	oxido-reduction	YES	_	_	YES		YES
CAGL0K10868g	CTA1	CTA1	oxido-reduction	YES	_	_	YES		YES	YES
CAGL0H04631g/CAGL0H04653g	YAP1/ERG6	YAP1/ERG6	transcription factor in stress response	YES	_	_	YES		YES
CAGL0H02739g	MAS1	MAS1		YES	_	YES	YES		YES
CAGL0D01496g	CAGL0D01496g	ISA2	iron sulfur cluster assembly/iron sulfur cluster binding/iron ion homeostasis	YES	_	_	YES		YES
CAGL0C01705g	GPX2	GPX2	oxido-reduction	YES	_	_	YES		YES
CAGL0I01166g	TRR1	TRR1	oxido-reduction	YES	_	_	YES		YES
CAGL0J07612g	ZWF1	ZWF1	oxido-reduction	YES	_	_	YES		YES
CAGL0B02343g	CAGL0B02343g	ATR1		YES	_	YES	YES
CAGL0L05742g	CAGL0L05742g	MRS4		YES	_	YES	YES
CAGL0I10147g/CAGL0I10200g	PWP1/PWP3	_		YES	_	YES	YES
CAGL0B02607g	HEM1	HEM1	heme biosynthesis	YES	_	_	YES			YES
CAGL0J04026g/CAGL0J04048g	CAGL0J04026g/CAGL0J04048g	HER1/ISU2	iron sulfur cluster assembly/iron sulfur cluster binding/iron ion homeostasis	YES	_	_	YES
CAGL0I04862g/CAGL0I04884g	SNQ2/CAGL0I04884g	SNQ2/RPT2	organonitrogen compound metabolism	YES	_	_	YES
CAGL0L02937g/CAGL0L02959g	HIS3/CAGL0L02959g	HIS3/ALY1	organonitrogen compound metabolism	YES	_	_	YES			YES
CAGL0M11704g	CAGL0M11704g	AHP1	oxido-reduction	YES	_	_	YES
CAGL0K06259g	TSA1	TSA1	oxido-reduction	YES	_	_	YES
CAGL0K01727g	RPN4	RPN4	transcription factor in stress response	YES	_	_	YES
CAGL0D05434g/CAGL0D05456g	CAGL0D05434g/CAGL0D05456g	ROX1/_	transcription factor in stress response	YES	_	_	YES
CAGL0K11858g/CAGL0K11880g	CAGL0K11858g/CAGL0K11880g	PST2/MRH1		YES	_	_	YES
CAGL0M11682g	CAGL0M11682g	YLR108c		YES	_	_	YES
CAGL0I01100g	GCY1	GCY1	oxido-reduction	YES	_	_			YES
CAGL0M12430g/CAGL0M12452g	RHR2/CAGL0M12452g	RHR2/_	oxido-reduction	YES	_	_			YES
CAGL0H10142g	ARO3	ARO3	organonitrogen compound metabolism	YES	_	_				YES
CAGL0B03069g	TAL1	TAL1	organonitrogen compound metabolism	YES	_	YES			YES
CAGL0M02607g/CAGL0M02629g	CAGL0M02607g/CAGL0M02629g	GIP3/ISU1	iron sulfur cluster assembly/iron sulfur cluster binding/iron ion homeostasis	YES	_	_			YES	YES
CAGL0K05973g/CAGL0K05995g	HSP60/CAGL0K05995g	HSP60/LCB4	organonitrogen compound metabolism	YES	_	_			YES	YES
CAGL0J09680g	CAGL0J09680g	HEM3	heme biosynthesis	YES	YES	YES				YES
CAGL0C02519g	CAGL0C02519g	MIG3	transcription factor	YES	_	YES
CAGL0L06072g/CAGL0L06094g	CAGL0L06072g/STR3	COM2/STR3	transcription factor in stress response	YES	_	YES
CAGL0K09350g	CAGL0K09350g	SIP2		YES	_	YES
CAGL0F04521g	CAGL0F04521g	ECM13		YES	_	YES
CAGL0H07337g	CAGL0H07337g	_		YES	_	YES
CAGL0L04664g	HEM15	HEM15	heme biosynthesis	YES	_	_
CAGL0D06138g	HEM2	HEM2	heme biosynthesis	YES	_	_
CAGL0H05599g/CAGL0H05621g	CAGL0H05599g/RLM1	YDC1/RLM1	organonitrogen compound metabolism	YES	_	_
CAGL0K03553g	FOL3	FOL3	organonitrogen compound metabolism	YES	_	_
CAGL0B01419g	RIB4	RIB4	organonitrogen compound metabolism	YES	_	_
CAGL0J10494g	CAGL0J10494g	APT1	organonitrogen compound metabolism	YES	_	_
CAGL0L05456g/CAGL0L05478g	PHO86/CAGL0L05478g	PHO86/RPE1	organonitrogen compound metabolism	YES	_	_
CAGL0M08910g/CAGL0M08932g	SNF1/CAGL0M08932g	SNF1/YDR476c	oxido-reduction	YES	_	_
CAGL0M13519g/CAGL0M13541g	CAGL0M13519g/CAGL0M13541g	HAS1/TDA1	oxido-reduction	YES	_	_
CAGL0I00748g	CAGL0I00748g	NDE1	oxido-reduction	YES	_	_
CAGL0G09977g	GDB1	GDB1	oxido-reduction	YES	_	_
CAGL0F01793g	ERG3	ERG3	oxido-reduction	YES	_	_				YES
CAGL0H01375g	SUR2	SUR2	oxido-reduction	YES	_	_
CAGL0K08800g	ADI1	ADI1	oxido-reduction	YES	_	_
CAGL0B00902g	HIS4	HIS4	oxido-reduction	YES	_	_
CAGL0D01936g/CAGL0D01958g	CAGL0D01936g/CAGL0D01958g	SNF7/SHH3	oxido-reduction	YES	_	_				YES
CAGL0D04114g/CAGL0D04136g	NCP1/CAGL0D04136g	NCP1/SRB2	oxido-reduction	YES	_	_
CAGL0F07513g	CAGL0F07513g	ISF1	oxido-reduction	YES	_	_
CAGL0K09372g	CAGL0K09372g	MIG2	transcription factor	YES	_	_
CAGL0L02013g	CAGL0L02013g	IXR1	transcription factor	YES	_	_
CAGL0G03421g	FLO8	FLO8	transcription factor	YES	_	_
CAGL0M10087g	YAP3b	YAP3	transcription factor	YES	_	_
CAGL0F09097g	SKN7	SKN7	transcription factor in stress response	YES	_	_
CAGL0M13189g/CAGL0M13211g	MSN4/CAGL0M13211g	MSN4/YKL063c	transcription factor in stress response	YES	_	_
CAGL0I08635g/CAGL0I08701g	CAGL0I08635g/CAGL0I08701g	BUR6/YIP1	transcription factor in stress response	YES	_	_
CAGL0F07359g	CAGL0F07359g	YGL117w		YES	_	_
CAGL0M11990g	CAGL0M11990g	CLN3		YES	_	_
CAGL0D01265g	MT-I	_		YES	_	_
CAGL0M05819g	CAGL0M05819g	_		YES	_	_
CAGL0A00737g	CAGL0A00737g	HXT6		YES	_	_
CAGL0H00704g	CAGL0H00704g	ICY1		YES	_	_
CAGL0K05071g/CAGL0K05093g	CAGL0K05071g/CAGL0K05093g	SSU72/YME1		YES	_	_
CAGL0G06182g	CAGL0G06182g	YHR131c		YES	_	_
CAGL0H05951g	CAGL0H05951g	YPL107w		YES	_	_
CAGL0F08305g	CAGL0F08305g	MTM1		YES	_	_
CAGL0G00286g/CAGL0G00308g	GAS1/SCW4	GAS1/SCW4		YES	_	_
CAGL0H10010g	CAGL0H10010g	_		YES	_	_
CAGL0I00374g	CAGL0I00374g	GEP7		YES	_	_
CAGL0I05610g/CAGL0I05632g	CAGL0I05610g/PHO91	YNR014w/PHO91		YES	_	_
CAGL0L10340g	CAGL0L10340g	SLD7		YES	_	_
CAGL0L11572g	CAGL0L11572g	SBE22		YES	_	_
CAGL0M11902g	CAGL0M11902g	YOR338w		YES	_	_
CAGL0G01947g	CAGL0G01947g	DRE2	iron sulfur cluster assembly/iron sulfur cluster binding/iron ion homeostasis	_	_	YES	YES		YES	YES
CAGL0I07535g/CAGL0I07557g	CAGL0I07535g/CAGL0I07557g	YOL098c/RIB3	oxido-reduction	_	_	YES	YES		YES
CAGL0L06374g/CAGL0L06402g	CAGL0L06374g/YCF1	SLO1/YCF1		_	_	YES	YES		YES
CAGL0C00693g	CAGL0C00693g	CCC1	iron sulfur cluster assembly/iron sulfur cluster binding/iron ion homeostasis	_	YES	YES	YES	YES	YES	YES
CAGL0G03905g	CAGL0G03905g	ISA1	iron sulfur cluster assembly/iron sulfur cluster binding/iron ion homeostasis	_	YES	_	YES		YES	YES
CAGL0L01089g/CAGL0L01111g	GLT1/CAGL0L01111g	GLT1/SFA1	iron sulfur cluster assembly/iron sulfur cluster binding/iron ion homeostasis	_	YES	_	YES		YES	YES
CAGL0J07568g/CAGL0J07590g	CAGL0J07568g/CAGL0J07590g	LAP3/NAR1	iron sulfur cluster assembly/iron sulfur cluster binding/iron ion homeostasis	_	_	YES	YES		YES
CAGL0E04334g	ERG11	ERG11	oxido-reduction	_	_	YES	YES			YES
CAGL0L06666g	CAGL0L06666g	YHB1	oxido-reduction	_	_	YES	YES			YES
CAGL0M11726g/CAGL0M11748g	CAGL0M11726g/HOG1	YDR134c/HOG1	oxido-reduction	_	_	YES	YES			YES
CAGL0H00484g	CAGL0H00484g	IBA57	iron sulfur cluster assembly/iron sulfur cluster binding/iron ion homeostasis	_	_	YES	YES
CAGL0J02090g/CAGL0J02112g	CAGL0J02090g/CAGL0J02112g	BET1/CFD1	iron sulfur cluster assembly/iron sulfur cluster binding/iron ion homeostasis	_	_	YES	YES
CAGL0L13046g	CAGL0L13046g	CIA2	iron sulfur cluster assembly/iron sulfur cluster binding/iron ion homeostasis	_	_	YES	YES
CAGL0H06853g	ADH6	ADH6	oxido-reduction	_	_	YES	YES
CAGL0B03685g	CAGL0B03685g	YCP4	oxido-reduction	_	_	YES	YES
CAGL0F04917g/CAGL0F04939g	CAGL0F04917g/CAGL0F04939g	GAC1/MCM5	transcription factor	_	_	YES	YES
CAGL0M08800g	YAP4-6	YAP4/YAP6	transcription factor	_	_	YES	YES
CAGL0B03421g	CAGL0B03421g	HAP1	transcription factor	_	_	YES	YES
CAGL0C02893g/CAGL0C02937g	CAGL0C02893g/CAGL0C02937g	HRK1/PAC1		_	_	YES	YES
CAGL0K08514g/CAGL0K08536g	CAGL0K08514g/APE1	HSL1/APE1		_	_	YES	YES
CAGL0L09911g	CAGL0L09911g	YIL169c		_	_	YES	YES
CAGL0H00803g/CAGL0H00825g	CAGL0H00803g/CAGL0H00825g	RBD2/YPL245w		_	_	YES	YES
CAGL0L10912g/CAGL0L10934g	CAGL0L10912g/CAGL0L10934g	TPO4/MOD5		_	_	YES			YES
CAGL0G07645g/CAGL0G07667g	CAGL0G07645g/CAGL0G07667g	_/PRY2		_	_	YES			YES	YES
CAGL0M07920g	PDC	PDC1	oxido-reduction	_	_	YES			YES
CAGL0G08844g/CAGL0G08866g	CAGL0G08844g/CAGL0G08866g	ASG1/FKH2	transcription factor	_	_	YES			YES
CAGL0E01529g	CAGL0E01529g	PFK27		_	_	YES			YES
CAGL0E01353g	CAGL0E01353g	ZRT2		_	_	YES			YES
CAGL0K05357g	CAGL0K05357g	GLN1		_	_	YES			YES
CAGL0A00297g/CAGL0A00319g	CAGL0A00297g/CAGL0A00319g	JAC1/ATE1	iron sulfur cluster assembly/iron sulfur cluster binding/iron ion homeostasis	_	_	YES			YES
CAGL0M08624g/CAGL0M08646g	CAGL0M08624g/CAGL0M08646g	MSW1/CIA1	iron sulfur cluster assembly/iron sulfur cluster binding/iron ion homeostasis	_	_	YES			YES
CAGL0I06787g/CAGL0I06809g	CAGL0I06787g/CAGL0I06809g	DDI1/MAG1		_	_	YES			YES
CAGL0I08987g	CAGL0I08987g	ARG4		_	_	YES			YES
CAGL0I09086g	CAGL0I09086g	ESBP6		_	_	YES			YES
CAGL0E03894g/CAGL0E03916g	FPS2/CAGL0E03916g	FPS1/GUT1		_	_	YES			YES
CAGL0J03960g/CAGL0J04004g	CAGL0J03960g/CAGL0J04004g	WTM2/MCP1		_	_	YES				YES
CAGL0K10978g	CAGL0K10978g	LYS4	iron sulfur cluster assembly/iron sulfur cluster binding/iron ion homeostasis	_	_	YES				YES
CAGL0E03828g/CAGL0E03850g	CAGL0E03828g/CAGL0E03850g	ECM29/SDH2	iron sulfur cluster assembly/iron sulfur cluster binding/iron ion homeostasis	_	_	YES				YES
CAGL0M12012g/CAGL0M12034g	CAGL0M12012g/PYK1	CYC3/PYK1	oxido-reduction	_	_	YES				YES
CAGL0H03751g/CAGL0H03773g	CAGL0H03751g/CAGL0H03773g	RFX1/RLP7		_	_	YES				YES
CAGL0I09834g/CAGL0I09856g	CAGL0I09834g/CAGL0I09856g	SPS4/SFG1		_	_	YES				YES
CAGL0E04158g	CAGL0E04158g	DET1		_	_	YES				YES
CAGL0H05687g	CAGL0H05687g	SSU1		_	_	YES				YES
CAGL0H06303g	CAGL0H06303g	NTG2		_	_	YES				YES
CAGL0J07106g/CAGL0J07128g	CAGL0J07106g/CAGL0J07128g	TOA1/AIM2		_	_	YES				YES
CAGL0E04070g/CAGL0E04092g	CAGL0E04070g/SIT1	EFM1/SIT1		_	_	YES				YES
CAGL0F00627g/CAGL0F00649g	CAGL0F00627g/CAGL0F00649g	SLF1/RCK2	oxido-reduction	_	_	YES
CAGL0F06061g/CAGL0F06127g	CAGL0F06061g/CAGL0F06127g	ARA2/YKL069w	oxido-reduction	_	_	YES
CAGL0L02431g	CAGL0L02431g	EPS1	oxido-reduction	_	_	YES
CAGL0D00198g	CAGL0D00198g	BDH1	oxido-reduction	_	_	YES
CAGL0I01320g	CAGL0I01320g	OSM1	oxido-reduction	_	_	YES
CAGL0G02937g/CAGL0G02959g	CAGL0G02937g/CAGL0G02959g	PDC6/NNF2	oxido-reduction	_	_	YES
CAGL0K03003g	CAGL0K03003g	MOT3	transcription factor	_	_	YES
CAGL0B04895g	CAGL0B04895g	RFX1	transcription factor	_	_	YES
CAGL0E04884g	CAGL0E04884g	ADR1	transcription factor	_	_	YES
CAGL0F03025g	CAGL0F03025g	ARO80	transcription factor	_	_	YES
CAGL0F04015g/CAGL0F04081g	CAGL0F04015g/CAGL0F04081g	YMR221c/TEC1	transcription factor	_	_	YES
CAGL0M01870g	CAGL0M01870g	CMR3	transcription factor	_	_	YES
CAGL0L05786g/CAGL0L05830g	CAGL0L05786g/CAGL0L05830g	CMR3/SPO74	transcription factor	_	_	YES
CAGL0I04224g/CAGL0I04246g	CAGL0I04224g/CAGL0I04246g	RAD54/SUT2	transcription factor	_	_	YES
CAGL0B01727g/CAGL0B01771g	CAGL0B01727g/CAGL0B01771g	YDR109c/FOB1	transcription factor	_	_	YES
CAGL0F01265g	YAP7	YAP7	transcription factor in stress response	_	_	YES
CAGL0M01716g/CAGL0M01738g	CAGL0M01716g/CAGL0M01738g	TEC1/SPT7	transcription factor in stress response	_	_	YES
CAGL0L02453g	CAGL0L02453g	MIT1		_	_	YES
CAGL0E06116g	CAGL0E06116g	USV1		_	_	YES
CAGL0F03003g	CAGL0F03003g	HKR1		_	_	YES
CAGL0I08195g	CAGL0I08195g	GPA2		_	_	YES
CAGL0M09207g/CAGL0M09229g	CAGL0M09207g/CAGL0M09229g	STE18/YJR085c		_	_	YES
CAGL0D02728g	CAGL0D02728g	AIM46		_	_	YES
CAGL0E06270g/CAGL0E06292g	CAGL0E06270g/CAGL0E06292g	ELF1/YHR022c		_	_	YES
CAGL0C04785g/CAGL0C04807g	CAGL0C04785g/CAGL0C04807g	YJR115w/RSM7		_	_	YES
CAGL0I07425g/CAGL0I07447g	CAGL0I07425g/CAGL0I07447g	NDJ1/ITR2		_	_	YES
CAGL0D01298g	TKL1	TKL1		_	_	YES
CAGL0K07007g	CAGL0K07007g	YBR238c		_	_	YES
CAGL0L13288g/CAGL0L13299g	CAGL0L13288g/EPA11	NPR2/_		_	_	YES
CAGL0A03608g	CAGL0A03608g	_		_	_	YES
CAGL0E01859g/CAGL0E01881g	YPS10/YPS11	YPS1/YPS1		_	_	YES
CAGL0G04873g/CAGL0G04895g	ROM2/CAGL0G04895g	ROM2/ARC18		_	_	YES
CAGL0J02948g	FCY2	FCY22		_	_	YES
CAGL0J08800g/CAGL0J08822g	CAGL0J08800g/CAGL0J08822g	PNP1/CLB4		_	_	YES
CAGL0G05269g	CAGL0G05269g	FMP16		_	_	YES
CAGL0A00209g	CAGL0A00209g	STT3		_	_	YES
CAGL0C01331g	CAGL0C01331g	HPM1		_	_	YES
CAGL0C02827g	CAGL0C02827g	DSE3		_	_	YES
CAGL0D01914g	CAGL0D01914g	SED5		_	_	YES
CAGL0E01991g	CAGL0E01991g	RPS19A		_	_	YES
CAGL0E04548g/CAGL0E04554g	CAGL0E04548g/CAGL0E04554g	YOR020w-a/_		_	_	YES
CAGL0E06644g	EPA1	_		_	_	YES
CAGL0E06688g	EPA3	_		_	_	YES
CAGL0F04763g/CAGL0F04785g	CAGL0F04763g/CAGL0F04785g	ESC8/MLF3		_	_	YES
CAGL0F07117g	CAGL0F07117g	GPG1		_	_	YES
CAGL0F07997g	CAGL0F07997g	KEL1		_	_	YES
CAGL0G03487g	CAGL0G03487g	TMN3		_	_	YES
CAGL0H06039g/CAGL0H06105g	CAGL0H06039g/CAGL0H06105g	FLR1/PRE10		_	_	YES
CAGL0H08129g	CAGL0H08129g	DFG16		_	_	YES
CAGL0H09130g	CAGL0H09130g	MNN4		_	_	YES
CAGL0H10626g	CAGL0H10626g	_		_	_	YES
CAGL0I10098g	PWP7	_		_	_	YES
CAGL0J04092g/CAGL0J04136g	CAGL0J04092g/CAGL0J04136g	DSC3/MCT1		_	_	YES
CAGL0J05159g	CAGL0J05159g	_		_	_	YES
CAGL0K11396g	SIR4	SIR4		_	_	YES
CAGL0L01793g	CAGL0L01793g	SPC42		_	_	YES
CAGL0L02607g	CAGL0L02607g	YHR202w		_	_	YES
CAGL0L04730g	CAGL0L04730g	SHY1		_	_	YES
CAGL0M01958g	CAGL0M01958g	RDH54		_	_	YES
CAGL0M07293g	CAGL0M07293g	PDR12		_	_	YES
CAGL0E05676g	CAGL0E05676g	TYW1	iron sulfur cluster assembly/iron sulfur cluster binding/iron ion homeostasis	_	YES	_		YES		YES
CAGL0G08151g	CAGL0G08151g	GRX4	iron sulfur cluster assembly/iron sulfur cluster binding/iron ion homeostasis	_	YES	_		YES
CAGL0D06424g	ACO1	ACO1	iron sulfur cluster assembly/iron sulfur cluster binding/iron ion homeostasis	_	YES	_				YES
CAGL0G08041g	CAGL0G08041g	RLI1	iron sulfur cluster assembly/iron sulfur cluster binding/iron ion homeostasis	_	YES	_				YES
CAGL0C03223g	CAGL0C03223g	SDH2	iron sulfur cluster assembly/iron sulfur cluster binding/iron ion homeostasis	_	YES	_				YES

## Sheet: Legend
Supplementary Table 2: Overlap between the targets of CgYap1, CgYap5, CgYap7 and the sets of targets the S. cerevisiae Yap1 and Yap5 and the C. albicans Cap1 and Hap43. The publications used to define these sets of targets are indicated in the corresponding headers. The detailed references can be found in the reference list of the main text.
